# Supplementary material for: Bacillus licheniformisYB06: A Rhizosphere–Genome-Wide Analysis and Plant Growth-Promoting Analysis of a Plant Growth-Promoting Rhizobacterium Isolated from Codonopsis pilosula
Source: Microorganisms. 2024 Sep 8;12(9):1861. doi: 10.3390/microorganisms12091861 (PMC11433706; doi:10.3390/microorganisms12091861)
Supplement: Supplementary file 1 [file microorganisms-12-01861-s001.zip]

Archive with 1 entries (1 files):
- microorganisms-3193537-supplementary.pdf
